# Supplementary material for: Learning populations with hubs govern the initiation and propagation of spontaneous bursts in neuronal networks after learning
Source: Front Neurosci. 2022 Aug 18;16:854199. doi: 10.3389/fnins.2022.854199 (PMC9433803; doi:10.3389/fnins.2022.854199)
Supplement: Supplementary file 4 [file Data_Sheet_1.ZIP]

Archive with 20 entries (19 files):
- code/
- code/spike_ampilifile.m
- code/.DS_Store
- __MACOSX/code/._.DS_Store
- code/betweenness_bin.m
- __MACOSX/code/._betweenness_bin.m
- code/sigle electrode burst detection.m
- code/efficiency_bin.m
- __MACOSX/code/._efficiency_bin.m
- code/visule_plot_und.m
- __MACOSX/code/._visule_plot_und.m
- code/burst detection and propagation.m
- code/modularity_und.m
- __MACOSX/code/._modularity_und.m
- code/density_und.m
- __MACOSX/code/._density_und.m
- code/information.m
- code/learningneuroRSratio.m
- code/degrees_und.m
- __MACOSX/code/._degrees_und.m
