# Supplementary material for: Learning populations with hubs govern the initiation and propagation of spontaneous bursts in neuronal networks after learning
Source: Front Neurosci. 2022 Aug 18;16:854199. doi: 10.3389/fnins.2022.854199 (PMC9433803; doi:10.3389/fnins.2022.854199)
Supplement: Supplementary file 4 [file Data_Sheet_1.ZIP › code/spike_ampilifile.m]

clc;
clear all;
close all;

% core_number=4;            %ÏëÒªµ÷ÓÃµÄ´¦ÀíÆ÷¸öÊý
% parpool('local',core_number);

tic;
labels = xlsread('H:\graducatedata\20201126\labelone.xls');
labell = labels(14:23,1:16);

cd 'G:\graducatedata\20201126\add.medicine\´Ì¼¤Ö®ºóÉñ¾­Ôª·ù¶È\waveform';
matlist = dir('*.mat');
namelist = {matlist.name}';
len = length(namelist);

for l = 1:1
    filename = ['G:\graducatedata\20201126\add.medicine\´Ì¼¤Ö®ºóÉñ¾­Ôª·ù¶È\waveform\',namelist{l}];
    alldata = load(filename);
    for i = 1:64
        for j = 1:64
            if i<10
                rowname = ['0',num2str(i)];
            else
                rowname = num2str(i);
            end
            if j<10
                colname = ['0',num2str(j)];
            else
                colname = num2str(j);
            end
            tsname = ['cont_Row_',rowname,'_Col_',colname,'_wf_ts'];
            wfname = ['cont_Row_',rowname,'_Col_',colname,'_wf'];
            if isfield(alldata,tsname)
                ts = getfield(alldata,tsname);
                wf = getfield(alldata,wfname);
            else
                continue;
            end
            label = labell(:,l);
            starttime = label + 0.002;
            stoptime = label + 0.2;
            
            
            for n = 1:length(label)
                flag = 1;
                minsumforastim = 0;
                for m = 1:length(ts)
                    if ts(m) > starttime(n) && ts(m) < stoptime(n)
                        flag = flag + 1;
                        spikemin = min(wf(:,m));
                        minsumforastim = minsumforastim + spikemin;
                    end
                end
                minaver((i-1)*64+j,n) = minsumforastim/flag;
            end
                        
        end
    end
    
    for k = 1:10
        minaverforastim = minaver(:,k);
        for a = 1:64
            for b = 1:64
                mea(a,b) =minaverforastim((a-1)*64+b);
                savename = ['G:\graducatedata\20201126\add.medicine\´Ì¼¤Ö®ºóÉñ¾­Ôª·ù¶È\result\amplitude',num2str(l),'_',num2str(k)];
                save(savename,'mea');
            end
        end
    end
end
% enddelete(gcp('nocreate'));
% % % % % % ¹Ø±ÕºóÓÐÈçÏÂÌáÊ¾£º
% % Parallel pool using the 'local' profile is shutting down.
toc
