# Supplementary material for: Learning populations with hubs govern the initiation and propagation of spontaneous bursts in neuronal networks after learning
Source: Front Neurosci. 2022 Aug 18;16:854199. doi: 10.3389/fnins.2022.854199 (PMC9433803; doi:10.3389/fnins.2022.854199)
Supplement: Supplementary file 4 [file Data_Sheet_1.ZIP › code/efficiency_bin.m]

function E=efficiency_bin(A,local)
%EFFICIENCY_BIN     Global efficiency, local efficiency.
%
%   Eglob = efficiency_bin(A);
%   Eloc = efficiency_bin(A,1);
%
%   The global efficiency is the average of inverse shortest path length,
%   and is inversely related to the characteristic path length.
%
%   The local efficiency is the global efficiency computed on the
%   neighborhood of the node, and is related to the clustering coefficient.
%
%   Inputs:     A,              binary undirected or directed connection matrix
%               local,          optional argument
%                                   local=0 computes global efficiency (default)
%                                   local=1 computes local efficiency
%
%   Output:     Eglob,          global efficiency (scalar)
%               Eloc,           local efficiency (vector)
%
%


n=length(A);                                %number of nodes
A(1:n+1:end)=0;                             %clear diagonal
A=double(A~=0);                             %enforce double precision

if exist('local','var') && local            %local efficiency
    E=zeros(n,1);    
    for u=1:n
        V=find(A(u,:)|A(:,u).');            %neighbors
        sa=A(u,V)+A(V,u).';                 %symmetrized adjacency vector
        e=distance_inv(A(V,V));             %inverse distance matrix
        se=e+e.';                           %symmetrized inverse distance matrix
        numer=sum(sum((sa.'*sa).*se))/2;    %numerator
        if numer~=0
            denom=sum(sa).^2 - sum(sa.^2);  %denominator
            E(u)=numer/denom;               %local efficiency
        end
    end
else                                        %global efficiency
    e=distance_inv(A);
    E=sum(e(:))./(n^2-n);
end


function D=distance_inv(A_)
l=1;                                        %path length
Lpath=A_;                                   %matrix of paths l
D=A_;                                       %distance matrix
n_=length(A_);

Idx=true;
while any(Idx(:))
    l=l+1;
    Lpath=Lpath*A_;
    Idx=(Lpath~=0)&(D==0);
    D(Idx)=l;
end

D(~D | eye(n_))=inf;                        %assign inf to disconnected nodes and to diagonal
D=1./D;                                     %invert distance
