# Supplementary material for: Learning populations with hubs govern the initiation and propagation of spontaneous bursts in neuronal networks after learning
Source: Front Neurosci. 2022 Aug 18;16:854199. doi: 10.3389/fnins.2022.854199 (PMC9433803; doi:10.3389/fnins.2022.854199)
Supplement: Supplementary file 4 [file Data_Sheet_1.ZIP › code/burst detection and propagation.m]

clc;
clear all;
close all;
%±¾³ÌÐòÒ»´ÎÊ¶±ðÍøÂçËùÓÐ±¬·¢²¢Êä³ö´«²¥Í¼ºÍ

tic;
cd 'H:\zhaoran-spon-0408\20201126\µ¥Í¨µÀ±¬·¢Ê¶±ð\washout';
matlist = dir('*.mat');
namelist = {matlist.name}';
len = length(namelist);

for i = 1:len
    filename = ['H:\zhaoran-spon-0408\20201126\µ¥Í¨µÀ±¬·¢Ê¶±ð\washout\',namelist{i}];
    bursts = load(filename);
    burst = getfield(bursts,'burst');
    [m,n] = size(burst);
    burstinf = [];
    numofburst = 1;
    
    for j = 1:m
        for k = 1:n/3
            if burst(j,3*k) == 0
                continue;
            else
                burstinf(numofburst,1:2) = burst(j,3*k-2:3*k-1);
                burstinf(numofburst,3) = mean(burst(j,3*k-2:3*k-1));
                burstinf(numofburst,4) = j;
                numofburst = numofburst+1;
            end
        end
    end
    
    infsort = sortrows(burstinf,3);
    centre = infsort(:,3);
    
    bias = [];
    for l = 1:1:length(centre)-1
        bias(l) = centre(l+1)-centre(l);
    end
    
    biasplus = [];
    for o = 1:length(bias)
        if bias(o) <0.01
            biasplus(o) = 1;
        else
            biasplus(o) = 0;
        end
    end
    
    ispop = 0;
    popnumber = 0;
    popstart = 0;
    popend = 0;
    whichpop = 1;
    pop = [];
    point = [];
    for p = 1:length(biasplus)
        if ispop==0 && biasplus(p)==1
            ispop = 1;
            popnumber = 1;
            popstart = centre(p);
            startpoint = p;
        end
        
        if ispop==1 && biasplus(p)==1
            popnumber = popnumber+1;
        end
        
        if ispop==1 && biasplus(p)==0 && popnumber<820
            ispop = 0;
            popnumber = 0;
            popstart = 0;
        end
        
        if ispop==1 && biasplus(p)==0 && popnumber>820
            ispop = 0;
            popend = centre(p);
            endpoint = p;
            pop(whichpop,1) = popstart;
            pop(whichpop,2) = popend;
            point(whichpop,1) = startpoint;
            point(whichpop,2) = endpoint;
            whichpop = whichpop+1;
            popnumber = 0;
        end
    end
    
    for q = 1:whichpop-1
        current = [];
        start = point(q,1);
        endd = point(q,2);
        current = infsort(start:endd,:);
        currentsort = sortrows(current,1);
        marker = zeros(1,4096);
        meaflag = 1;
        measort = [];
        for r = 1:length(currentsort)
            if marker(currentsort(r,4)) == 1
                continue;
            else
                measort(meaflag,:) = currentsort(r,:);
                meaflag = meaflag+1;
                marker(currentsort(r,4)) = 1;
            end
        end
        measortclear = measort(:,1);
        
        
        med = median(measortclear);
        downboundary = med-0.025;
        upboundary = med+0.025;
        flag1 = 1;
        measortselected = [];
        for s = 1:length(measortclear)
            if measortclear(s)<upboundary && measortclear(s)>downboundary
                measortselected(flag1,:) = measort(s,:);
                flag1 = flag1+1;
            else
                continue;
            end
        end
        
        if length(measortselected) < 820
            continue;
        else
            
            
            nn = ceil(length(measortselected(:,1))/5);
            origin = measortselected(1:10,4);
            firstround = measortselected(11:11+nn,4);
            secondround = measortselected(12+nn:12+2*nn,4);
            thirdround = measortselected(13+2*nn:13+3*nn,4);
            fourstround = measortselected(14+3*nn:14+4*nn,4);
            fivestround = measortselected(15+4*nn:end,4);
            %
            mea = zeros(64,64);
            for a = 1:64
                for b = 1:64
                    spot = (a-1)*64+b;
                    if ismember(spot,measortselected(:,4))
                        mm = find(measortselected(:,4)==spot);
                        mea(a,b) = measortselected(mm,1);
                    else
                        continue;
                    end
                end
            end
            %
            %
            meaplot = zeros(64,64);
            for c = 1:64
                for d = 1:64
                    spots = (c-1)*64+d;
                    if find(origin==spots)
                        meaplot(c,d) = 6;
                    elseif find(firstround==spots)
                        meaplot(c,d) = 5;
                    elseif find(secondround==spots)
                        meaplot(c,d) = 4;
                    elseif find(thirdround==spots)
                        meaplot(c,d) = 3;
                    elseif find(fourstround==spots)
                        meaplot(c,d) = 2;
                    elseif find(fivestround==spots)
                        meaplot(c,d) = 1;
                    end
                end
            end
            
            savename1 = ['H:\zhaoran-spon-0408\20201126\networkburstdetection\820\washout\time\',namelist{i}(1:6),'-',num2str(q),'-time'];
            savename2 = ['H:\zhaoran-spon-0408\20201126\networkburstdetection\820\washout\grade\',namelist{i}(1:6),'-',num2str(q) ,'-grade'];
            save(savename1,'mea');
            save(savename2,'meaplot');
            a=sum(sum(mea~=0))
            b=sum(sum(meaplot~=0))
        end
        
        
        %         t = 1:1:length(measortclear);
        %         t2 = 1:1:length(measortselected(:,1));
        %         plot(t,measortclear);
        %         hold on
        %         plot(t2,measortselected(:,1),'Linewidth',2);
        %         hold off
        %
        
    end
    
end
toc;
