# Supplementary material for: Learning populations with hubs govern the initiation and propagation of spontaneous bursts in neuronal networks after learning
Source: Front Neurosci. 2022 Aug 18;16:854199. doi: 10.3389/fnins.2022.854199 (PMC9433803; doi:10.3389/fnins.2022.854199)
Supplement: Supplementary file 4 [file Data_Sheet_1.ZIP › code/density_und.m]

function [kden,N,K] = density_und(CIJ)
%DENSITY        Density
%
%   kden = density_und(CIJ);
%   [kden,N,K] = density_und(CIJ);
%
%   Density is the fraction of present connections to possible connections.
%
%   Input:      CIJ,    undirected (weighted/binary) connection matrix
%
%   Output:     kden,   density
%               N,      number of vertices
%               K,      number of edges
%
%   Notes:  Assumes CIJ is undirected and has no self-connections.
%           Weight information is discarded.


N = size(CIJ,1);
K = nnz(triu(CIJ));
kden = K/((N^2-N)/2);
