# Supplementary material for: Learning populations with hubs govern the initiation and propagation of spontaneous bursts in neuronal networks after learning
Source: Front Neurosci. 2022 Aug 18;16:854199. doi: 10.3389/fnins.2022.854199 (PMC9433803; doi:10.3389/fnins.2022.854199)
Supplement: Supplementary file 4 [file Data_Sheet_1.ZIP › code/information.m]

clc;
clear;
close all;

tic;
cd 'G:\graducatedata\20201126\DATAANALYSIS\ISI\CIRCLE\SPON\';
matlist = dir('*.mat');
namelist = {matlist.name}';
len = length(namelist);

for l = 1:len
    filename = ['G:\graducatedata\20201126\DATAANALYSIS\ISI\CIRCLE\SPON\',namelist{l}];
    ISIs = load(filename);
    ISI = getfield(ISIs,'nex');
    
    [m,n] = size(ISI);
    if n ~= 4097
        continue;
    end
    E = zeros(1,4096);
    for i = 2:4097
        sumISI = sum(ISI(:,i));
        PI(:,i-1) = ISI(:,i)/sumISI;
        for j = 1:m
            if PI(j,i-1) == 0
                S = 0;
            else
                S = PI(j,i-1)*log2(PI(j,i-1));
            end
            E(i-1) = E(i-1) - S;
        end
    end
    
    for row = 1:64
        for col = 1:64
            Infor(row,col) = E((row-1)*64+col);
        end
    end
    
    savename = ['G:\graducatedata\20201126\DATAANALYSIS\ISI\CIRCLE\SPON\Information\rawinformation\',namelist{l}(1:6)];
    save(savename,'Infor');
end
toc
