# Supplementary material for: Learning populations with hubs govern the initiation and propagation of spontaneous bursts in neuronal networks after learning
Source: Front Neurosci. 2022 Aug 18;16:854199. doi: 10.3389/fnins.2022.854199 (PMC9433803; doi:10.3389/fnins.2022.854199)
Supplement: Supplementary file 4 [file Data_Sheet_1.ZIP › code/learningneuroRSratio.m]

clc;
clear;
close all;

tic;
cd 'C:\Users\Administrator\Desktop\ÕÔÈ»Êý¾Ý\zhaoran-spon-0408\20201126\¸öÊýÍ³¼Æ\result\';
matlist = dir('*.mat');
namelist = {matlist.name}';
len = length(namelist);

filename1 =['H:\graducatedata\20201126\DATAANALYSIS\ANALYSISRESULT\CIRCLE\STIM\learning-location\20211126learningneuron.mat'];
data1= load(filename1);
learningneuron = getfield(data1,'mea'); 


for le = 1:len
    filename = ['C:\Users\Administrator\Desktop\ÕÔÈ»Êý¾Ý\zhaoran-spon-0408\20201126\¸öÊýÍ³¼Æ\result\',namelist{le}];
     m = load(filename);
     RStotal = getfield(m,'count');
     for i=1:64
         for j=1:64
           mea(i,j)=learningneuron(i,j)*RStotal(i,j);
         end
     end
      countname = ['C:\Users\Administrator\Desktop\ÕÔÈ»Êý¾Ý\zhaoran-spon-0408\20201126\¸öÊýÍ³¼Æ\result\Ñ§Ï°Î»ÖÃÍ³¼Æ\',namelist{le}];
      save(countname,'mea');
end
toc;
     
     
