# Supplementary material for: Learning populations with hubs govern the initiation and propagation of spontaneous bursts in neuronal networks after learning
Source: Front Neurosci. 2022 Aug 18;16:854199. doi: 10.3389/fnins.2022.854199 (PMC9433803; doi:10.3389/fnins.2022.854199)
Supplement: Supplementary file 4 [file Data_Sheet_1.ZIP › code/degrees_und.m]

function [deg] = degrees_und(CIJ)
%DEGREES_UND        Degree
%
%   deg = degrees_und(CIJ);
%
%   Node degree is the number of links connected to the node.
%
%   Input:      CIJ,    undirected (binary/weighted) connection matrix
%
%   Output:     deg,    node degree
%
%   Note: Weight information is discarded.

CIJ = double(CIJ~=0);

deg = sum(CIJ);
